# Supplementary material for: Latent Toxoplasma gondii Infection Does Not Modulate Immune Aging in a Cross-Sectional Working-Age Population Study
Source: Biomolecules. 2025 Dec 30;16(1):55. doi: 10.3390/biom16010055 (PMC12838790; doi:10.3390/biom16010055)
Supplement: Supplementary file 1 [file biomolecules-16-00055-s001.zip]

Archive with 1 entries (1 files):
- biomolecules-3972705-supplementary.pdf
